# Supplementary material for: Subcellular Localization of Seed-Expressed LEA_4 Proteins Reveals Liquid-Liquid Phase Separation for LEA9 and for LEA48 Homo- and LEA42-LEA48 Heterodimers
Source: Biomolecules. 2021 Nov 25;11(12):1770. doi: 10.3390/biom11121770 (PMC8698616; doi:10.3390/biom11121770)
Supplement: Supplementary file 1 [file biomolecules-11-01770-s001.zip]

Archive with 4 entries (3 files):
- biomolecules-1417502-final-suppl/
- biomolecules-1417502-final-suppl/Supplementary Figures.pdf
- biomolecules-1417502-final-suppl/Supplementary Tables.zip
- biomolecules-1417502-final-suppl/Supplementary Video V1.avi
